# Supplementary material for: CLK2 mediates IκBα-independent early termination of NF-κB activation by inducing cytoplasmic redistribution and degradation
Source: Nat Commun. 2024 May 9;15:3901. doi: 10.1038/s41467-024-48288-z (PMC11082251; doi:10.1038/s41467-024-48288-z)
Supplement: Supplementary file 4 — Source Data [file 41467_2024_48288_MOESM4_ESM.xlsx]

## Sheet: 1a
Figure 1a
	2837	47901	0.0592	vector		0.0645667	0.0645667	0.916882
	1931	34173	0.0565					0.875065			0.916882	0.875065	1.20805	19.1709	21.7001	15.9308	12.1533	12.7868	14.8591	0.475478	0.520392	0.387197	9.75581	8.6763	9.06195	8.51213	10.2793	10.8353	9.47703	8.31389	8.63139
	816	10472	0.078					1.20805
	11483	9277	1.2378	vector+SeV				19.1709
	56863	40586	1.4011					21.7001						Average	SD	SEM	P-value
	16183	15733	1.0286					15.9308		vector	0.916882	0.875065	1.20805	1	0.181389	0.104725	<0.0001
	173658	221304	0.7847	taok3 100ng				12.1533		vector+SeV	19.1709	21.7001	15.9308	18.9339	2.89191	1.66964
	87710	106237	0.8256					12.7868		taok3+SeV	12.1533	12.7868	14.8591	13.2664	1.41519	0.81706	0.0007
	61778	64393	0.9594					14.8591		clk2+SeV	0.475478	0.520392	0.387197	0.461022	0.0677642	0.0391237	<0.0001
	18660	607190	0.0307	clk2 100ng				0.475478		blk+SeV	9.75581	8.6763	9.06195	9.16469	0.547036	0.315831	<0.0001
	45859	1363830	0.0336					0.520392		map2k7+SeV	8.51213	10.2793	10.8353	9.87558	1.21307	0.700365	<0.0001
	19248	769400	0.025					0.387197		hipk1+SeV	9.47703	8.31389	8.63139	8.80743	0.601221	0.347115	<0.0001
	99702	158290	0.6299	blk 100ng				9.75581
	121084	216153	0.5602					8.6763
	33649	57506	0.5851					9.06195
	167168	304136	0.5496	map2k7 100ng				8.51213
	164805	248326	0.6637					10.2793
	177493	253710	0.6996					10.8353
	146592	239589	0.6119	hipk1 100ng				9.47703
	135410	252257	0.5368					8.31389
	109603	196655	0.5573					8.63139

## Sheet: 1b
Figure 1b
	4894	167600	0.0292	ZV32		0.0255333	0.0255333	1.1436			1.1436	0.920366	0.936031	75.094	56.8394	76.3864	28.2768	21.4269	28.0418	21.2742	10.3903	12.0548	3.90683	6.09836	7.07344	0.387728	0.505222	0.638381
	3436	146330	0.0235					0.920366
	2597	108719	0.0239					0.936031
	188039	98070	1.9174	ZV32+SEV				75.094
	134374	92589	1.4513					56.8394						Average	SD	SEM	P-value
	108147	55448	1.9504					76.3864		ZV32	1.1436	0.920366	0.936031	1	0.12461	0.0719438	<0.0001
	31712	43926	0.722	D10 100				28.2768		ZV32+SEV	75.094	56.8394	76.3864	69.4399	10.9315	6.3113
	29621	54139	0.5471					21.4269		CLK2 100+SeV	28.2768	21.4269	28.0418	25.9151	3.88871	2.24515	<0.0001
	27553	38481	0.716					28.0418		CLK2 200+SeV	21.2742	10.3903	12.0548	14.5731	5.86265	3.3848	<0.0001
	63149	116263	0.5432	D10 200				21.2742		CLK2 400+SeV	3.90683	6.09836	7.07344	5.69288	1.62178	0.936333	<0.0001
	27978	105439	0.2653					10.3903		CLK2 800+SeV	0.387728	0.505222	0.638381	0.510444	0.125408	0.0724043	<0.0001
	23800	77334	0.3078					12.0548
	24583	246435	0.0997545	D10 400				3.90683
	20029	128629	0.155711					6.09836
	16491	91308	0.180608					7.07344
	99321	10032600	0.0099	D10 800				0.387728
	96618	7509426	0.0129					0.505222
	94450	5802860	0.0163					0.638381

## Sheet: 1c
Figure 1c
																			1.03814	0.813947	1.14791	3.65028	5.05604	3.29666	169.21	160.194	159.198	36.1939	32.1038	34.3366
			CT				CT	△CT	2^-△CT		STDEVA	SQRT	STDEVA/SQRT
	ACTIN	ZV32	17.194		IFNB	ZV32	29.333	11.442	0.00035943						1.03814
	ACTIN	ZV32	17.65		IFNB	ZV32	29.684	11.793	0.000281808						0.813947
	ACTIN	ZV32	18.829	17.891	IFNB	ZV32	29.188	11.297	0.000397433	0.000346224	5.89331e-05	1.73205	3.4025e-05	0.000346224	1.14791
	ACTIN	CLK2	17.546		IFNB	CLK2	28.428	9.628	0.00126381						3.65028		IFNB1		Vec			CLK2			Average	SD	SEM	Average	SD	SEM	P-value
	ACTIN	CLK2	18.38		IFNB	CLK2	27.958	9.158	0.00175052						5.05604			-	1.03814	0.813947	1.14791	3.65028	5.05604	3.29666	1	0.170217	0.0982747	4.00099	0.930644	0.537308
	ACTIN	CLK2	20.474	18.8	IFNB	CLK2	28.575	9.775	0.00114138	0.00138524	0.000322211	1.73205	0.000186029		3.29666			SeV	169.21	160.194	159.198	36.1939	32.1038	34.3366	162.867	5.51586	3.18459	34.2114	2.04789	1.18235	<0.0001
	ACTIN	ZV32+SEV	17.006		IFNB	ZV32+SEV	23.498	4.09333	0.0585847						169.21
	ACTIN	ZV32+SEV	19.356		IFNB	ZV32+SEV	23.577	4.17233	0.0554629						160.194
	ACTIN	ZV32+SEV	21.852	19.4047	IFNB	ZV32+SEV	23.586	4.18133	0.055118	0.0563885	0.00190972	1.73205	0.00110258		159.198
	ACTIN	CLK2+SEV	17.28		IFNB	CLK2+SEV	24.895	6.31833	0.0125312						36.1939
	ACTIN	CLK2+SEV	19.405		IFNB	CLK2+SEV	25.068	6.49133	0.0111151						32.1038
	ACTIN	CLK2+SEV	19.045	18.5767	IFNB	CLK2+SEV	24.971	6.39433	0.0118881	0.0118448	0.000709029	1.73205	0.000409358		34.3366
			CT				CT	△CT	2^-△CT		STDEVA	SQRT	STDEVA/SQRT						0.990232	1.08135	0.928413	0.703118	0.807111	0.749416	285.136	275.996	282.187	49.061	49.9186	53.5757
	ACTIN	ZV32	17.194		RANTES	ZV32	27.511	9.62	0.00127084						0.990232
	ACTIN	ZV32	17.65		RANTES	ZV32	27.384	9.493	0.00138779						1.08135
	ACTIN	ZV32	18.829	17.891	RANTES	ZV32	27.604	9.713	0.0011915	0.00128338	9.8739e-05	1.73205	5.7007e-05	0.00128338	0.928413
	ACTIN	CLK2	17.546		RANTES	CLK2	28.914	10.114	0.000902366						0.703118		RANTES
	ACTIN	CLK2	18.38		RANTES	CLK2	28.715	9.915	0.00103583						0.807111				Vec			CLK2			Average	SD	SEM	Average	SD	SEM	P-value
	ACTIN	CLK2	20.474	18.8	RANTES	CLK2	28.822	10.022	0.000961784	0.000966659	6.68645e-05	1.73205	3.86042e-05		0.749416			-	0.990232	1.08135	0.928413	0.703118	0.807111	0.749416	1	0.0769369	0.0444195	0.753215	0.0521004	0.0300802
	ACTIN	ZV32+SEV	17.006		RANTES	ZV32+SEV	20.855	1.45033	0.365937						285.136			SeV	285.136	275.996	282.187	49.061	49.9186	53.5757	281.106	4.66452	2.69306	50.8518	2.39761	1.38426	<0.0001
	ACTIN	ZV32+SEV	19.356		RANTES	ZV32+SEV	20.902	1.49733	0.354208						275.996
	ACTIN	ZV32+SEV	21.852	19.4047	RANTES	ZV32+SEV	20.87	1.46533	0.362152	0.360765	0.00598633	1.73205	0.00345621		282.187
	ACTIN	CLK2+SEV	17.28		RANTES	CLK2+SEV	22.566	3.98933	0.0629638						49.061
	ACTIN	CLK2+SEV	19.405		RANTES	CLK2+SEV	22.541	3.96433	0.0640644						49.9186
	ACTIN	CLK2+SEV	19.045	18.5767	RANTES	CLK2+SEV	22.439	3.86233	0.0687578	0.065262	0.00307704	1.73205	0.00177653		53.5757

## Sheet: 1d
Figure 1d
	249	51724	0.0048	ZV32		0.00756667	0.00756667	0.634361			0.634361	0.991189	1.37445	32.2633	35.6656	26.8651	9.62115	14.2731	23.5242	15.4229	27.4626	26.696	22.4537	17.2996	21.4758	13.8863	20.8115	15.8592
	185	24662	0.0075					0.991189
	111	10682	0.0104					1.37445
	5943	24344	0.244126	ZV32+SEV				32.2633						Average	SD	SEM	P-value
	7066	26183	0.26987					35.6656		ZV32	0.634361	0.991189	1.37445	1	0.370123	0.21369	<0.0001
	4017	19761	0.203279					26.8651		ZV32+SEV	32.2633	35.6656	26.8651	31.598	4.43782	2.56218
	1295	17789	0.0728	D10 100				9.62115		CLK2 100+SeV	9.62115	14.2731	23.5242	15.8062	7.07719	4.08602	0.0064
	1754	16248	0.108					14.2731		CLK2 200+SeV	15.4229	27.4626	26.696	23.1938	6.74072	3.89176	0.1739
	667	3746	0.178					23.5242		CLK2 400+SeV	22.4537	17.2996	21.4758	20.4097	2.73748	1.58049	0.0517
	5107	43757	0.1167	D10 200				15.4229		CLK2 800+SeV	13.8863	20.8115	15.8592	16.8524	3.5678	2.05987	0.0102
	18939	91140	0.2078					27.4626
	5366	26563	0.202					26.696
	26809	157814	0.1699	D10 400				22.4537
	19682	150370	0.1309					17.2996
	12231	75267	0.1625					21.4758
	1349426	12842713	0.105073	D10 800				13.8863
	1593173	10117078	0.157474					20.8115
	1707003	14224841	0.120002					15.8592

## Sheet: 1e
Figure 1e
												1.30463	0.570973	1.1244	18.4306	17.4354	21.0893	12.3381	9.95056	5.62041	5.84211	5.17225	2.81818	3.06349	1.87626	1.40037	1.17384	1.15152	1.21212
		1655	20245	0.0818	ZV32		0.0627	0.0627	1.30463
		1165	32605	0.0358					0.570973
		1978	28080	0.0705					1.1244
		32852	28427	1.1556	ZV32+SEV				18.4306
		35022	32036	1.0932					17.4354
		32183	24339	1.3223					21.0893						Average	SD	SEM	P-value
		7227	9341	0.7736	D10 100				12.3381		ZV32	1.30463	0.570973	1.1244	1	0.38232	0.220732	<0.0001
		9656	15477	0.6239					9.95056		ZV32+SEV	18.4306	17.4354	21.0893	18.9851	1.88901	1.09062
		6997	19853	0.3524					5.62041		CLK2 100+SeV	12.3381	9.95056	5.62041	9.30303	3.40534	1.96608	0.0001
		22663	61878	0.3663	D10 200				5.84211		CLK2 200+SeV	5.84211	5.17225	2.81818	4.61085	1.58821	0.916953	<0.0001
		14958	46125	0.3243					5.17225		CLK2 400+SeV	3.06349	1.87626	1.40037	2.11337	0.856535	0.494521	<0.0001
		4060	22984	0.1767					2.81818		CLK2 800+SeV	1.17384	1.15152	1.21212	1.17916	0.0306508	0.0176962	<0.0001
		28271	147183	0.192081	D10 400				3.06349
		18080	153687	0.117642					1.87626
		9407	107137	0.0878035					1.40037
		438258	5951467	0.0736	D10 800				1.17384
		435876	6033897	0.0722					1.15152
		447792	5893541	0.076					1.21212

## Sheet: 1f
Figure 1f
	Flag-CLK2 (ng)										0.9511	1.1139	0.935003	16.0367	16.6897	16.5035	13.5541	11.6985	12.4657	9.51928	11.0809	9.70096	6.83869	6.78844	7.2276
-	0	119187	1555249	0.0766353
		142298	1585444	0.0897528	0.0805755
		130805	1736235	0.0753383	0.0805755
TNF-α	0	4744824	3671986	1.29217			Flag-CLK2 (ng)
		4847451	3604649	1.34478		-	0	0.0766353	0.0897528	0.0753383
		5003507	3762666	1.32978		TNF-α	0	1.29217	1.34478	1.32978
TNF-α	100	3245821	2972010	1.09213		TNF-α	100	1.09213	0.942615	1.00443
		2430797	2578780	0.942615		TNF-α	200	0.767021	0.89285	0.78166
		2724584	2712574	1.00443		TNF-α	400	0.551031	0.546982	0.582367
TNF-α	200	2646876	3450854	0.767021
		3208212	3593228	0.89285
		2918512	3733738	0.78166
TNF-α	400	1117082	2027259	0.551031
		1045765	1911883	0.546982			Normalization
		916597	1573916	0.582367			Flag-CLK2 (ng)
						-	0	0.9511	1.1139	0.935003
						TNF-α	0	16.0367	16.6897	16.5035
						TNF-α	100	13.5541	11.6985	12.4657
						TNF-α	200	9.51928	11.0809	9.70096
						TNF-α	400	6.83869	6.78844	7.2276
										Average	SD	SEM	P-value
						ZV32	0.9511	1.1139	0.935003	1	0.0989656	0.0571378	<0.0001
						ZV32+TNF-α	16.0367	16.6897	16.5035	16.41	0.336357	0.194196
						CLK2 100+TNF-α	13.5541	11.6985	12.4657	12.5728	0.932419	0.538332	<0.0001
						CLK2 200+TNF-α	9.51928	11.0809	9.70096	10.1004	0.854005	0.49306	<0.0001
						CLK2 400+TNF-α	6.83869	6.78844	7.2276	6.95158	0.240359	0.138772	<0.0001

## Sheet: 1g
Figure 1g
		Flag-CLK2 (ng)
	-	0	128071	4871232	0.0262913
			143879	5086511	0.0282864	0.0271407
			106653	3973006	0.0268444	0.0271407		Flag-CLK2 (ng)
	IL-1β	0	1470885	1913308	0.768765		-	0	0.0262913	0.0282864	0.0268444
			1721989	2058200	0.836648		IL-1β	0	0.768765	0.836648	0.855352
			1556285	1819467	0.855352		IL-1β	100	0.304495	0.324159	0.308759
	IL-1β	100	1630108	5353481	0.304495		IL-1β	200	0.239921	0.21339	0.216204
			1545245	4766941	0.324159		IL-1β	400	0.14945	0.140902	0.14759
			1275812	4132062	0.308759		IL-1β	800	0.0838875	0.0968574	0.0934483
	IL-1β	200	1128169	4702244	0.239921
			942285	4415791	0.21339
			1186001	5485569	0.216204
	IL-1β	400	792473	5302604	0.14945			Normalization
			727305	5161765	0.140902			Flag-CLK2 (ng)
			608074	4120032	0.14759		-	0	0.968704	1.04221	0.989083		0.968704	1.04221	0.989083	28.3252	30.8263	31.5155	11.2191	11.9436	11.3762	8.83991	7.86236	7.96604	5.50648	5.19155	5.43795	3.09084	3.56871	3.4431
	IL-1β	800	224092	2671340	0.0838875		IL-1β	0	28.3252	30.8263	31.5155
			291926	3013978	0.0968574		IL-1β	100	11.2191	11.9436	11.3762
			442406	4734235	0.0934483		IL-1β	200	8.83991	7.86236	7.96604
							IL-1β	400	5.50648	5.19155	5.43795
							IL-1β	800	3.09084	3.56871	3.4431
											Average	SD	SEM	P-value
							ZV32	0.968704	1.04221	0.989083	1	0.037951	0.021911	<0.0001
							ZV32+IL-1β	28.3252	30.8263	31.5155	30.2223	1.67872	0.969209
							CLK2 100+IL-1β	11.2191	11.9436	11.3762	11.513	0.381124	0.220042	<0.0001
							CLK2 200+IL-1β	8.83991	7.86236	7.96604	8.22277	0.53697	0.31002	<0.0001
							CLK2 400+IL-1β	5.50648	5.19155	5.43795	5.37866	0.165623	0.0956227	<0.0001
							CLK2 800+IL-1β	3.09084	3.56871	3.4431	3.36755	0.247735	0.14303	<0.0001

## Sheet: 1h
Figure 1h
								SeV																						1	1	1	1.87083	1.08205	1.04339	2.07997	1.23693	1.39264	1.73973	1.30335	1.77697	1.25415	1.70759	1.48983
								#1	GAPDH	CLK2		#2	GAPDH	CLK2		#3	GAPDH	CLK2			relative expression				Average	SD	SEM	P-value
								0	1	1	1		1	1	1		1	1	1		0	1	1	1	1	0	0
								6	0.804302	1.50472	1.87083		0.890084	0.963116	1.08205		1.09063	1.13795	1.04339		6	1.87083	1.08205	1.04339	1.33209	0.466965	0.269602
								9	0.799248	1.66241	2.07997		0.808357	0.999883	1.23693		0.855207	1.191	1.39264		9	2.07997	1.23693	1.39264	1.56985	0.448586	0.258991
								12	1.21504	2.11383	1.73973		0.877718	1.14397	1.30335		0.72057	1.28043	1.77697		12	1.73973	1.30335	1.77697	1.60668	0.263353	0.152047
								24	1.40658	1.76406	1.25415		0.765695	1.30749	1.70759		0.824217	1.22795	1.48983		24	1.25415	1.70759	1.48983	1.48386	0.226778	0.130931	0.0209
								TNF-α
								#1				#2				#3
									GAPDH	CLK2			GAPDH	CLK2			GAPDH	CLK2			relative expression				Average	SD	SEM	P-value
								0	1	1	1		1	1	1		1	1	1		0	1	1	1	1	0	0			1	1	1	1.34252	1.51639	1.68343	1.26479	1.68714	1.14413	2.48052	1.7745	1.41834	1.86641	1.93728	2.34802	2.55873	1.53582	2.98646
								15'	0.89	1.19484	1.34252		0.969748	1.47052	1.51639		0.466798	0.785822	1.68343		15'	1.34252	1.51639	1.68343	1.51411	0.170466	0.0984185
								30'	0.88	1.11302	1.26479		1.08818	1.83592	1.68714		0.450291	0.51519	1.14413		30'	1.26479	1.68714	1.14413	1.36535	0.28513	0.16462
								1	0.71	1.76117	2.48052		1.09195	1.93768	1.7745		0.433841	0.615333	1.41834		1	2.48052	1.7745	1.41834	1.89112	0.540606	0.312119
								3	0.83	1.54912	1.86641		1.02305	1.98193	1.93728		0.388151	0.911386	2.34802		3	1.86641	1.93728	2.34802	2.05057	0.260021	0.150123	0.0022
								6	0.69	1.76552	2.55873		1.05616	1.62206	1.53582		0.336809	1.00587	2.98646		6	2.55873	1.53582	2.98646	2.36034	0.745393	0.430353

## Sheet: 2b
Figure 2b
							BMDCs														1.12772	1.05074	0.821542	0.0676268	0.0469653	0.040239
								GAPDH	WT	19.402		CLK2	WT	25.675	6.439	0.0115257		1.12772
								GAPDH	WT	19.182		CLK2	WT	25.777	6.541	0.010739	0.0102204	1.05074
								GAPDH	WT	19.124	19.236	CLK2	WT	26.132	6.896	0.00839648	0.0102204	0.821542						Average	SD	SEM	P-value
								GAPDH	-/-	20.366		CLK2	-/-	30.812	10.4987	0.000691172		0.0676268		wt	1.12772	1.05074	0.821542	1	0.15927	0.0919544	0.0005
								GAPDH	-/-	20.262		CLK2	-/-	31.338	11.0247	0.000480004		0.0469653		ko	0.0676268	0.0469653	0.040239	0.0516104	0.0142725	0.00824025
								GAPDH	-/-	20.312	20.3133	CLK2	-/-	31.561	11.2477	0.000411259	0.000527478	0.040239
							MLFs
								wt x	gapdh	15.267		wt x	clk2	22.369	6.802	0.008962	1.02481				1.02481	0.940423	1.03476	0.0609491	0.0612922	0.0500858
								wt x	gapdh	15.73		wt x	clk2	22.493	6.926	0.008224	0.940423
								wt x	gapdh	15.704	15.567	wt x	clk2	22.355	6.788	0.009049	1.03476
								ko x	gapdh	15.813		ko x	clk2	26.543	10.874	0.000533	0.0609491							Average	SD	SEM	P-value
								ko x	gapdh	15.516		ko x	clk2	26.535	10.866	0.000536	0.0612922			wt	1.02481	0.940423	1.03476	1	0.0518343	0.0299266	<0.0001
								ko x	gapdh	15.678	15.669	ko x	clk2	26.825	11.156	0.000438	0.0500858			ko	0.0609491	0.0612922	0.0500858	0.0574423	0.0063733	0.00367963

## Sheet: 2c
Figure 2c		BMDCs																											MLFs
		Il-1β																											Il-1β
			+0	actin	16.624		+0	Il1b	24.505	7.92767	0.00410709		1.1019		+			-			Average	SD	SEM	Average	SD	SEM	P-value			+0	actin	15.752		+0	Il1b	32.791	17.142	6.91423e-06		1.00181		+			-			Average	SD
			+0	actin	16.664		+0	Il1b	24.478	7.90067	0.00418468	0.00372729	1.12271	0	1.1019	1.12271	0.775388	0.87276	0.840697	0.895433	1	0.194798	0.112467	0.86963	0.0275021	0.0158783	>0.9999			+0	actin	15.586		+0	Il1b	32.627	16.978	7.74663e-06	6.90171e-06	1.12242	0	1.00181	1.12242	0.875764	1.44454	1.10774	0.638879	1	0.123339
			+0	actin	16.444	16.5773	+0	Il1b	25.012	8.43467	0.0028901	0.00372729	0.775388	10'	26.5626	29.148	31.9628	49.6248	51.8399	56.8461	29.2245	2.70094	1.55939	52.7703	3.69947	2.13589	0.0714			+0	actin	15.609	15.649	+0	Il1b	32.985	17.336	6.04427e-06	6.90171e-06	0.875764	10'	4.13613	2.71939	2.62675	5.36886	7.12364	6.94808	3.16076	0.845966
			-0	actin	16.205		-0	Il1b	24.325	8.264	0.00325303		0.87276	30'	27.8896	27.2212	28.4757	69.7276	57.3872	58.6337	27.8622	0.627694	0.3624	61.9161	6.79354	3.92225	0.0039			-0	actin	15.518		-0	Il1b	32.133	16.614	9.96983e-06		1.44454	30'	63.1312	60.8962	66.9625	129.303	121.905	130.383	63.6633	3.06793
			-0	actin	15.862		-0	Il1b	24.379	8.318	0.00313352		0.840697	1	75.863	73.4822	73.7885	121.937	121.011	141.435	74.3779	1.29519	0.747776	128.127	11.5336	6.65895	<0.0001			-0	actin	15.658		-0	Il1b	32.516	16.997	7.64528e-06		1.10774	1	1476.48	1410.46	1348.32	1673.07	1506.81	1755.03	1411.75	64.0904
			-0	actin	16.116	16.061	-0	Il1b	24.288	8.227	0.00333754		0.895433	3	109.49	114.219	108.058	141.304	136.585	183.885	110.589	3.22422	1.86151	153.925	26.0532	15.0418	0.0003			-0	actin	15.381	15.519	-0	Il1b	33.31	17.791	4.40936e-06		0.638879	3	2975.57	2983.83	2707.88	3526.32	3926.28	3326.87	2889.09	156.987
			+10'	actin	16.13		+10'	Il1b	19.54	3.33633	0.0990065		26.5626	6	88.2989	82.7291	90.2168	168.312	131.415	131.415	87.0816	3.88941	2.24555	143.714	21.302	12.2987	<0.0001			+10'	actin	15.828		+10'	Il1b	30.897	15.0963	2.85464e-05		4.13613	6	2995.57	2889.52	2909.62	3176.63	3355.43	3554.13	2931.57	56.329
			+10'	actin	16.288		+10'	Il1b	19.406	3.20233	0.108643		29.148																	+10'	actin	15.731		+10'	Il1b	31.502	15.7013	1.87684e-05		2.71939
			+10'	actin	16.193	16.2037	+10'	Il1b	19.273	3.06933	0.119135		31.9628																	+10'	actin	15.843	15.8007	+10'	Il1b	31.552	15.7513	1.81291e-05		2.62675
			-10'	actin	17.018		-10'	Il1b	19.488	2.43467	0.184966		49.6248																	-10'	actin	16.3		-10'	Il1b	30.841	14.72	3.70543e-05		5.36886
			-10'	actin	17.073		-10'	Il1b	19.425	2.37167	0.193222		51.8399																	-10'	actin	16.171		-10'	Il1b	30.433	14.312	4.91653e-05		7.12364
			-10'	actin	17.069	17.0533	-10'	Il1b	19.292	2.23867	0.211882		56.8461																	-10'	actin	15.892	16.121	-10'	Il1b	30.469	14.348	4.79536e-05		6.94808
			+30'	actin	15.982		+30'	Il1b	19.217	3.266	0.103953		27.8896																	+30'	actin	15.49		+30'	Il1b	26.849	11.1643	0.000435713		63.1312
			+30'	actin	15.825		+30'	Il1b	19.252	3.301	0.101461		27.2212																	+30'	actin	15.766		+30'	Il1b	26.901	11.2163	0.000420288		60.8962
			+30'	actin	16.046	15.951	+30'	Il1b	19.187	3.236	0.106137		28.4757																	+30'	actin	15.798	15.6847	+30'	Il1b	26.764	11.0793	0.000462156		66.9625
			-30'	actin	17.043		-30'	Il1b	18.959	1.944	0.259895		69.7276																	-30'	actin	15.654		-30'	Il1b	25.783	10.13	0.000892414		129.303
			-30'	actin	16.883		-30'	Il1b	19.24	2.225	0.213899		57.3872																	-30'	actin	15.652		-30'	Il1b	25.868	10.215	0.000841354		121.905
			-30'	actin	17.119	17.015	-30'	Il1b	19.209	2.194	0.218545		58.6337																	-30'	actin	15.653	15.653	-30'	Il1b	25.771	10.118	0.000899867		130.383
			+1	actin	16.723		+1	Il1b	18.489	1.82233	0.282763		75.863																	+1	actin	16.418		+1	Il1b	23.089	6.61667	0.0101903		1476.48
			+1	actin	16.625		+1	Il1b	18.535	1.86833	0.27389		73.4822																	+1	actin	16.619		+1	Il1b	23.155	6.68267	0.00973457		1410.46
			+1	actin	16.652	16.6667	+1	Il1b	18.529	1.86233	0.275031		73.7885																	+1	actin	16.38	16.4723	+1	Il1b	23.22	6.74767	0.00930572		1348.32
			-1	actin	17.333		-1	Il1b	18.482	1.13767	0.454494		121.937																	-1	actin	16.939		-1	Il1b	23.355	6.43633	0.011547		1673.07
			-1	actin	17.324		-1	Il1b	18.493	1.14867	0.451042		121.011																	-1	actin	16.912		-1	Il1b	23.506	6.58733	0.0103996		1506.81
			-1	actin	17.376	17.3443	-1	Il1b	18.268	0.923667	0.527167		141.435																	-1	actin	16.905	16.9187	-1	Il1b	23.286	6.36733	0.0121127		1755.03
			+3	actin	16.253		+3	Il1b	17.466	1.293	0.408102		109.49																	+3	actin	16.543		+3	Il1b	22.186	5.60567	0.0205365		2975.57
			+3	actin	16.29		+3	Il1b	17.405	1.232	0.425727		114.219																	+3	actin	16.435		+3	Il1b	22.182	5.60167	0.0205935		2983.83
			+3	actin	15.976	16.173	+3	Il1b	17.485	1.312	0.402762		108.058																	+3	actin	16.763	16.5803	+3	Il1b	22.322	5.74167	0.018689		2707.88
			-3	actin	16.609		-3	Il1b	17.502	0.925	0.526681		141.304																	-3	actin	18.261		-3	Il1b	22.888	5.36067	0.0243376		3526.32
			-3	actin	16.515		-3	Il1b	17.551	0.974	0.509093		136.585																	-3	actin	17.073		-3	Il1b	22.733	5.20567	0.0270981		3926.28
			-3	actin	16.607	16.577	-3	Il1b	17.122	0.545	0.685391		183.885																	-3	actin	17.248	17.5273	-3	Il1b	22.972	5.44467	0.0229611		3326.87
			+6	actin	16.385		+6	Il1b	17.97	1.60333	0.329116		88.2989																	+6	actin	16.151		+6	Il1b	21.739	5.596	0.0206746		2995.57
			+6	actin	16.316		+6	Il1b	18.064	1.69733	0.308356		82.7291																	+6	actin	16.233		+6	Il1b	21.791	5.648	0.0199426		2889.52
			+6	actin	16.399	16.3667	+6	Il1b	17.939	1.57233	0.336264		90.2168																	+6	actin	16.045	16.143	+6	Il1b	21.781	5.638	0.0200813		2909.62
			-6	actin	16.891		-6	Il1b	17.565	0.672667	0.627346		168.312																	-6	actin	16.297		-6	Il1b	21.756	5.51133	0.0219242		3176.63
			-6	actin	16.974		-6	Il1b	17.922	1.02967	0.489823		131.415																	-6	actin	16.311		-6	Il1b	21.677	5.43233	0.0231582		3355.43
			-6	actin	16.812	16.8923	-6	Il1b	17.922	1.02967	0.489823		131.415																	-6	actin	16.126	16.2447	-6	Il1b	21.594	5.34933	0.0245296		3554.13
		Tnfa																											Tnfa
			+0	actin	16.624		+0	Tnfa	24.574	7.99667	0.00391529		0.954099		+			-			Average	SD	SEM	Average	SD	SEM	P-value			+0	actin	15.752		+0	Tnfa	28.809	13.16	0.000109256		1.15578		+			-			Average	SD
			+0	actin	16.664		+0	Tnfa	24.338	7.76067	0.00461112	0.00410365	1.12366	0	0.954099	1.12366	0.922238	0.923944	0.950578	0.820103	1	0.108274	0.0625122	0.898208	0.0689396	0.0398023	>0.9999			+0	actin	15.586		+0	Tnfa	29.28	13.631	7.88243e-05	9.45298e-05	0.833856	0	1.15578	0.833856	1.01036	1.41409	1.18252	1.32765	1	0.161213
			+0	actin	16.444	16.5773	+0	Tnfa	24.623	8.04567	0.00378454	0.00410365	0.922238	10'	5.23992	5.65115	5.13208	10.9299	11.1364	11.402	5.34105	0.273913	0.158144	11.1561	0.236639	0.136624	0.0006			+0	actin	15.609	15.649	+0	Tnfa	29.003	13.354	9.55093e-05	9.45298e-05	1.01036	10'	1.44447	1.68475	1.51733	3.4197	3.63479	3.75775	1.54885	0.123205
			-0	actin	16.205		-0	Tnfa	24.104	8.043	0.00379154		0.923944	30'	4.77294	5.4637	4.7334	12.5349	12.7805	12.754	4.99001	0.410699	0.237117	12.6898	0.13482	0.0778383	<0.0001			-0	actin	15.518		-0	Tnfa	28.388	12.869	0.000133673		1.41409	30'	31.857	29.1725	29.2738	78.6225	78.1336	94.6723	30.1011	1.52149
			-0	actin	15.862		-0	Tnfa	24.063	8.002	0.00390084		0.950578	1	38.5736	38.8419	43.912	88.4145	83.0674	85.3436	40.4425	3.00765	1.73647	85.6085	2.68336	1.54924	<0.0001			-0	actin	15.658		-0	Tnfa	28.646	13.127	0.000111784		1.18252	1	225.691	216.797	220.893	366.212	350.079	368.76	221.127	4.45131
			-0	actin	16.116	16.061	-0	Tnfa	24.276	8.215	0.00336541		0.820103	3	32.2869	29.0381	28.2441	59.1734	55.2873	55.7491	29.8564	2.14201	1.23669	56.7366	2.12291	1.22566	<0.0001			-0	actin	15.381	15.519	-0	Tnfa	28.479	12.96	0.000125502		1.32765	3	170.214	213.369	170.45	337.374	269.512	253.037	184.677	24.8476
			+10'	actin	16.13		+10'	Tnfa	21.743	5.53933	0.0215028		5.23992	6	21.9712	19.5019	20.9597	32.0047	31.1295	32.9501	20.8109	1.24136	0.716699	32.0281	0.910521	0.525689	<0.0001			+10'	actin	15.828		+10'	Tnfa	28.639	12.8383	0.000136545		1.44447	6	131.041	127.457	129.506	162.865	171.794	172.391	129.335	1.79777
			+10'	actin	16.288		+10'	Tnfa	21.634	5.43033	0.0231903		5.65115																	+10'	actin	15.731		+10'	Tnfa	28.417	12.6163	0.000159259		1.68475
			+10'	actin	16.193	16.2037	+10'	Tnfa	21.773	5.56933	0.0210603		5.13208																	+10'	actin	15.843	15.8007	+10'	Tnfa	28.568	12.7673	0.000143433		1.51733
			-10'	actin	17.018		-10'	Tnfa	21.532	4.47867	0.0448525		10.9299																	-10'	actin	16.3		-10'	Tnfa	27.716	11.595	0.000323264		3.4197
			-10'	actin	17.073		-10'	Tnfa	21.505	4.45167	0.0456999		11.1364																	-10'	actin	16.171		-10'	Tnfa	27.628	11.507	0.000343596		3.63479
			-10'	actin	17.069	17.0533	-10'	Tnfa	21.471	4.41767	0.0467897		11.402																	-10'	actin	15.892	16.121	-10'	Tnfa	27.58	11.459	0.00035522		3.75775
			+30'	actin	15.982		+30'	Tnfa	21.625	5.674	0.0195865		4.77294																	+30'	actin	15.49		+30'	Tnfa	24.06	8.37533	0.00301143		31.857
			+30'	actin	15.825		+30'	Tnfa	21.43	5.479	0.0224211		5.4637																	+30'	actin	15.766		+30'	Tnfa	24.187	8.50233	0.00275767		29.1725
			+30'	actin	16.046	15.951	+30'	Tnfa	21.637	5.686	0.0194242		4.7334																	+30'	actin	15.798	15.6847	+30'	Tnfa	24.182	8.49733	0.00276725		29.2738
			-30'	actin	17.043		-30'	Tnfa	21.296	4.281	0.0514388		12.5349																	-30'	actin	15.654		-30'	Tnfa	22.725	7.072	0.00743217		78.6225
			-30'	actin	16.883		-30'	Tnfa	21.268	4.253	0.0524469		12.7805																	-30'	actin	15.652		-30'	Tnfa	22.734	7.081	0.00738595		78.1336
			-30'	actin	17.119	17.015	-30'	Tnfa	21.271	4.256	0.0523379		12.754																	-30'	actin	15.653	15.653	-30'	Tnfa	22.457	6.804	0.00894936		94.6723
			+1	actin	16.723		+1	Tnfa	19.326	2.65933	0.158293		38.5736																	+1	actin	16.418		+1	Tnfa	22.023	5.55067	0.0213345		225.691
			+1	actin	16.625		+1	Tnfa	19.316	2.64933	0.159394		38.8419																	+1	actin	16.619		+1	Tnfa	22.081	5.60867	0.0204938		216.797
			+1	actin	16.652	16.6667	+1	Tnfa	19.139	2.47233	0.180199		43.912																	+1	actin	16.38	16.4723	+1	Tnfa	22.054	5.58167	0.020881		220.893
			-1	actin	17.333		-1	Tnfa	18.807	1.46267	0.362822		88.4145																	-1	actin	16.939		-1	Tnfa	21.771	4.85233	0.034618		366.212
			-1	actin	17.324		-1	Tnfa	18.897	1.55267	0.340879		83.0674																	-1	actin	16.912		-1	Tnfa	21.836	4.91733	0.0330929		350.079
			-1	actin	17.376	17.3443	-1	Tnfa	18.858	1.51367	0.35022		85.3436																	-1	actin	16.905	16.9187	-1	Tnfa	21.761	4.84233	0.0348588		368.76
			+3	actin	16.253		+3	Tnfa	19.089	2.916	0.132494		32.2869																	+3	actin	16.543		+3	Tnfa	22.538	5.95767	0.0160903		170.214
			+3	actin	16.29		+3	Tnfa	19.242	3.069	0.119162		29.0381																	+3	actin	16.435		+3	Tnfa	22.212	5.63167	0.0201697		213.369
			+3	actin	15.976	16.173	+3	Tnfa	19.282	3.109	0.115904		28.2441																	+3	actin	16.763	16.5803	+3	Tnfa	22.536	5.95567	0.0161126		170.45
			-3	actin	16.609		-3	Tnfa	18.619	2.042	0.242827		59.1734																	-3	actin	18.261		-3	Tnfa	22.498	4.97067	0.0318919		337.374
			-3	actin	16.515		-3	Tnfa	18.717	2.14	0.22688		55.2873																	-3	actin	17.073		-3	Tnfa	22.822	5.29467	0.0254769		269.512
			-3	actin	16.607	16.577	-3	Tnfa	18.705	2.128	0.228775		55.7491																	-3	actin	17.248	17.5273	-3	Tnfa	22.913	5.38567	0.0239195		253.037
			+6	actin	16.385		+6	Tnfa	19.838	3.47133	0.0901622		21.9712																	+6	actin	16.151		+6	Tnfa	22.478	6.335	0.0123873		131.041
			+6	actin	16.316		+6	Tnfa	20.01	3.64333	0.080029		19.5019																	+6	actin	16.233		+6	Tnfa	22.518	6.375	0.0120485		127.457
			+6	actin	16.399	16.3667	+6	Tnfa	19.906	3.53933	0.0860111		20.9597																	+6	actin	16.045	16.143	+6	Tnfa	22.495	6.352	0.0122421		129.506
			-6	actin	16.891		-6	Tnfa	19.821	2.92867	0.131336		32.0047																	-6	actin	16.297		-6	Tnfa	22.266	6.02133	0.0153957		162.865
			-6	actin	16.974		-6	Tnfa	19.861	2.96867	0.127745		31.1295																	-6	actin	16.311		-6	Tnfa	22.189	5.94433	0.0162397		171.794
			-6	actin	16.812	16.8923	-6	Tnfa	19.779	2.88667	0.135216		32.9501																	-6	actin	16.126	16.2447	-6	Tnfa	22.184	5.93933	0.0162961		172.391
		Nfkbia																											Nfkbia
			+0	actin	16.624		+0	Nfkbia	23.505	6.92767	0.00821419		0.948776		+			-			Average	SD	SEM	Average	SD	SEM	P-value			+0	actin	15.752		+0	Nfkbia	23.853	8.204	0.00339117		0.934993		+			-			Average	SD
			+0	actin	16.664		+0	Nfkbia	23.594	7.01667	0.00772277	0.00865766	0.892015	0	0.948776	0.892015	1.15921	0.780141	0.920064	0.786112	1	0.140769	0.0812731	0.828772	0.0791175	0.0456785	>0.9999			+0	actin	15.586		+0	Nfkbia	23.599	7.95	0.004044	0.00362695	1.11499	0	0.934993	1.11499	0.950019	0.854426	0.825894	0.980118	1	0.0998654
			+0	actin	16.444	16.5773	+0	Nfkbia	23.216	6.63867	0.010036	0.00865766	1.15921	10'	7.36392	7.0395	7.666	12.2792	13.197	12.4247	7.35647	0.313314	0.180892	12.6336	0.493307	0.284811	0.0001			+0	actin	15.609	15.649	+0	Nfkbia	23.83	8.181	0.00344567	0.00362695	0.950019	10'	1.61966	1.58304	1.5133	4.63969	4.14688	4.38029	1.572	0.054036
			-0	actin	16.205		-0	Nfkbia	23.271	7.21	0.0067542		0.780141	30'	6.25412	5.97445	6.02853	14.6599	16.8983	15.582	6.0857	0.148339	0.0856437	15.7134	1.12496	0.649495	<0.0001			-0	actin	15.518		-0	Nfkbia	23.853	8.334	0.00309896		0.854426	30'	7.64065	7.43171	7.41114	17.8151	21.7211	20.6208	7.4945	0.126985
			-0	actin	15.862		-0	Nfkbia	23.033	6.972	0.00796561		0.920064	1	15.1104	15.0895	15.5676	34.443	30.9988	32.8573	15.2558	0.270182	0.155989	32.7664	1.72392	0.995304	<0.0001			-0	actin	15.658		-0	Nfkbia	23.902	8.383	0.00299547		0.825894	1	71.5243	73.6371	67.713	107.761	113.433	107.314	70.9581	3.00236
			-0	actin	16.116	16.061	-0	Nfkbia	23.26	7.199	0.00680589		0.786112	3	12.0905	12.9404	12.2848	23.2121	27.4324	22.4214	12.4386	0.445287	0.257086	24.3553	2.69397	1.55537	<0.0001			-0	actin	15.381	15.519	-0	Nfkbia	23.655	8.136	0.00355484		0.980118	3	35.0748	32.008	31.3928	86.604	66.5497	80.135	32.8252	1.97232
			+10'	actin	16.13		+10'	Nfkbia	20.175	3.97133	0.0637543		7.36392	6	12.3846	11.9048	13.2367	20.7658	24.6265	24.9357	12.5087	0.67457	0.389463	23.4427	2.32336	1.34139	<0.0001			+10'	actin	15.828		+10'	Nfkbia	23.212	7.41133	0.00587444		1.61966	6	17.8893	18.1265	17.7535	35.9444	34.0999	37.367	17.9231	0.188796
			+10'	actin	16.288		+10'	Nfkbia	20.24	4.03633	0.0609456		7.0395																	+10'	actin	15.731		+10'	Nfkbia	23.245	7.44433	0.00574159		1.58304
			+10'	actin	16.193	16.2037	+10'	Nfkbia	20.117	3.91333	0.0663696		7.666																	+10'	actin	15.843	15.8007	+10'	Nfkbia	23.31	7.50933	0.00548865		1.5133
			-10'	actin	17.018		-10'	Nfkbia	20.287	3.23367	0.106309		12.2792																	-10'	actin	16.3		-10'	Nfkbia	22.014	5.893	0.0168279		4.63969
			-10'	actin	17.073		-10'	Nfkbia	20.183	3.12967	0.114255		13.197																	-10'	actin	16.171		-10'	Nfkbia	22.176	6.055	0.0150405		4.14688
			-10'	actin	17.069	17.0533	-10'	Nfkbia	20.27	3.21667	0.107569		12.4247																	-10'	actin	15.892	16.121	-10'	Nfkbia	22.097	5.976	0.0158871		4.38029
			+30'	actin	15.982		+30'	Nfkbia	20.158	4.207	0.0541461		6.25412																	+30'	actin	15.49		+30'	Nfkbia	20.858	5.17333	0.0277122		7.64065
			+30'	actin	15.825		+30'	Nfkbia	20.224	4.273	0.0517248		5.97445																	+30'	actin	15.766		+30'	Nfkbia	20.898	5.21333	0.0269544		7.43171
			+30'	actin	16.046	15.951	+30'	Nfkbia	20.211	4.26	0.052193		6.02853																	+30'	actin	15.798	15.6847	+30'	Nfkbia	20.902	5.21733	0.0268798		7.41114
			-30'	actin	17.043		-30'	Nfkbia	19.993	2.978	0.126921		14.6599																	-30'	actin	15.654		-30'	Nfkbia	19.605	3.952	0.0646144		17.8151
			-30'	actin	16.883		-30'	Nfkbia	19.788	2.773	0.1463		16.8983																	-30'	actin	15.652		-30'	Nfkbia	19.319	3.666	0.0787815		21.7211
			-30'	actin	17.119	17.015	-30'	Nfkbia	19.905	2.89	0.134904		15.582																	-30'	actin	15.653	15.653	-30'	Nfkbia	19.394	3.741	0.0747906		20.6208
			+1	actin	16.723		+1	Nfkbia	19.601	2.93433	0.130821		15.1104																	+1	actin	16.418		+1	Nfkbia	18.419	1.94667	0.259415		71.5243
			+1	actin	16.625		+1	Nfkbia	19.603	2.93633	0.13064		15.0895																	+1	actin	16.619		+1	Nfkbia	18.377	1.90467	0.267078		73.6371
			+1	actin	16.652	16.6667	+1	Nfkbia	19.558	2.89133	0.134779		15.5676																	+1	actin	16.38	16.4723	+1	Nfkbia	18.498	2.02567	0.245592		67.713
			-1	actin	17.333		-1	Nfkbia	19.09	1.74567	0.298196		34.443																	-1	actin	16.939		-1	Nfkbia	18.274	1.35533	0.390845		107.761
			-1	actin	17.324		-1	Nfkbia	19.242	1.89767	0.268377		30.9988																	-1	actin	16.912		-1	Nfkbia	18.2	1.28133	0.411415		113.433
			-1	actin	17.376	17.3443	-1	Nfkbia	19.158	1.81367	0.284467		32.8573																	-1	actin	16.905	16.9187	-1	Nfkbia	18.28	1.36133	0.389222		107.314
			+3	actin	16.253		+3	Nfkbia	19.429	3.256	0.104676		12.0905																	+3	actin	16.543		+3	Nfkbia	19.555	2.97467	0.127214		35.0748
			+3	actin	16.29		+3	Nfkbia	19.331	3.158	0.112033		12.9404																	+3	actin	16.435		+3	Nfkbia	19.687	3.10667	0.116091		32.008
			+3	actin	15.976	16.173	+3	Nfkbia	19.406	3.233	0.106358		12.2848																	+3	actin	16.763	16.5803	+3	Nfkbia	19.715	3.13467	0.11386		31.3928
			-3	actin	16.609		-3	Nfkbia	18.892	2.315	0.200963		23.2121																	-3	actin	18.261		-3	Nfkbia	19.198	1.67067	0.314108		86.604
			-3	actin	16.515		-3	Nfkbia	18.651	2.074	0.2375		27.4324																	-3	actin	17.073		-3	Nfkbia	19.578	2.05067	0.241373		66.5497
			-3	actin	16.607	16.577	-3	Nfkbia	18.942	2.365	0.194117		22.4214																	-3	actin	17.248	17.5273	-3	Nfkbia	19.31	1.78267	0.290646		80.135
			+6	actin	16.385		+6	Nfkbia	19.588	3.22133	0.107222		12.3846																	+6	actin	16.151		+6	Nfkbia	20.089	3.946	0.0648837		17.8893
			+6	actin	16.316		+6	Nfkbia	19.645	3.27833	0.103068		11.9048																	+6	actin	16.233		+6	Nfkbia	20.07	3.927	0.0657439		18.1265
			+6	actin	16.399	16.3667	+6	Nfkbia	19.492	3.12533	0.114599		13.2367																	+6	actin	16.045	16.143	+6	Nfkbia	20.1	3.957	0.0643909		17.7535
			-6	actin	16.891		-6	Nfkbia	19.368	2.47567	0.179784		20.7658																	-6	actin	16.297		-6	Nfkbia	19.184	2.93933	0.130368		35.9444
			-6	actin	16.974		-6	Nfkbia	19.122	2.22967	0.213208		24.6265																	-6	actin	16.311		-6	Nfkbia	19.26	3.01533	0.123679		34.0999
			-6	actin	16.812	16.8923	-6	Nfkbia	19.104	2.21167	0.215885		24.9357																	-6	actin	16.126	16.2447	-6	Nfkbia	19.128	2.88333	0.135528		37.367
[truncated: 5 more columns]

[truncated: 75 more sheets: 2d, 2e, 3a, 3b, 3d, 3f, 3g, 4a, 4b, 4c, 4d, 4e, 4f, 4g, 4i, 5a, 5d, 5e, 5g, 6c …]
